# Supplementary material for: Fusion vs. Isolation: Evaluating the Performance of Multi-Sensor Integration for Meat Spoilage Prediction
Source: Foods. 2025 May 2;14(9):1613. doi: 10.3390/foods14091613 (PMC12071527; doi:10.3390/foods14091613)
Supplement: Supplementary file 1 [file foods-14-01613-s001.zip]

Archive with 1 entries (1 files):
- foods-3592213-supplementary.pdf
